# Supplementary material for: Genome-Wide Identification of the DnaJ Gene Family in Citrus and Functional Characterization of ClDJC24 in Response to Citrus Huanglongbing
Source: Int J Mol Sci. 2024 Nov 7;25(22):11967. doi: 10.3390/ijms252211967 (PMC11593701; doi:10.3390/ijms252211967)
Supplement: Supplementary file 1 [file ijms-25-11967-s001.zip]

Archive with 3 entries (3 files):
- Supplementary.pdf
- Table S2.xlsx
- Table S3.xlsx
