# Supplementary material for: Genome-Wide Identification of the DnaJ Gene Family in Citrus and Functional Characterization of ClDJC24 in Response to Citrus Huanglongbing
Source: Int J Mol Sci. 2024 Nov 7;25(22):11967. doi: 10.3390/ijms252211967 (PMC11593701; doi:10.3390/ijms252211967)
Supplement: Supplementary file 1 [file ijms-25-11967-s001.zip › Table S2.xlsx]

## Sheet: Sheet1
Gene ID	Motif	Start	End	Reported plant	Description
Ciclev10008750m.1	TGA-element	988	994	Brassica oleracea	auxin-responsive element
Ciclev10008750m.1	TGA-element	1008	1014	Brassica oleracea	auxin-responsive element
Ciclev10015385m.1	TGA-element	639	645	Brassica oleracea	auxin-responsive element
Ciclev10015385m.1	TGA-element	686	692	Brassica oleracea	auxin-responsive element
Ciclev10016190m.1	TGA-element	1619	1625	Brassica oleracea	auxin-responsive element
Ciclev10011366m.1	TGA-box	844	852	Glycine max	auxin-responsive element
Ciclev10001008m.1	TC-rich repeats	1810	1819	Nicotiana tabacum	defense and stress responsiveness
Ciclev10002746m.1	TC-rich repeats	355	365	Nicotiana tabacum	defense and stress responsiveness
Ciclev10002746m.1	TC-rich repeats	1837	1846	Nicotiana tabacum	defense and stress responsiveness
Ciclev10015385m.1	TC-rich repeats	858	867	Nicotiana tabacum	defense and stress responsiveness
Ciclev10016190m.1	TC-rich repeats	50	59	Nicotiana tabacum	defense and stress responsiveness
Ciclev10029600m.1	TC-rich repeats	660	669	Nicotiana tabacum	defense and stress responsiveness
Ciclev10030731m.1	TC-rich repeats	1138	1147	Nicotiana tabacum	defense and stress responsiveness
Ciclev10002196m.1	GARE-motif	1080	1087	Brassica oleracea	gibberellin-responsive element
Ciclev10008750m.1	GARE-motif	470	477	Brassica oleracea	gibberellin-responsive element
Ciclev10008750m.1	GARE-motif	768	775	Brassica oleracea	gibberellin-responsive element
Ciclev10016190m.1	GARE-motif	1549	1556	Brassica oleracea	gibberellin-responsive element
Ciclev10030731m.1	P-box	854	861	Oryza sativa	gibberellin-responsive element
Ciclev10030731m.1	P-box	897	904	Oryza sativa	gibberellin-responsive element
Ciclev10001008m.1	TATC-box	1202	1209	Oryza sativa	gibberellin-responsiveness
Ciclev10002746m.1	TATC-box	833	840	Oryza sativa	gibberellin-responsiveness
Ciclev10011366m.1	TATC-box	1892	1899	Oryza sativa	gibberellin-responsiveness
Ciclev10001008m.1	LTR	1393	1399	Hordeum vulgare	low-temperature responsiveness
Ciclev10011366m.1	LTR	1132	1138	Hordeum vulgare	low-temperature responsiveness
Ciclev10011366m.1	LTR	1151	1157	Hordeum vulgare	low-temperature responsiveness
Ciclev10011366m.1	LTR	1679	1685	Hordeum vulgare	low-temperature responsiveness
Ciclev10011366m.1	LTR	1692	1698	Hordeum vulgare	low-temperature responsiveness
Ciclev10029600m.1	LTR	1602	1608	Hordeum vulgare	low-temperature responsiveness
Ciclev10030731m.1	LTR	1503	1509	Hordeum vulgare	low-temperature responsiveness
Ciclev10002196m.1	TGACG-motif	539	544	Hordeum vulgare	MeJA-responsiveness
Ciclev10002196m.1	TGACG-motif	1016	1021	Hordeum vulgare	MeJA-responsiveness
Ciclev10002196m.1	CGTCA-motif	539	544	Hordeum vulgare	MeJA-responsiveness
Ciclev10002196m.1	CGTCA-motif	1016	1021	Hordeum vulgare	MeJA-responsiveness
Ciclev10002746m.1	CGTCA-motif	118	123	Hordeum vulgare	MeJA-responsiveness
Ciclev10002746m.1	CGTCA-motif	1148	1153	Hordeum vulgare	MeJA-responsiveness
Ciclev10002746m.1	CGTCA-motif	1237	1242	Hordeum vulgare	MeJA-responsiveness
Ciclev10002746m.1	TGACG-motif	118	123	Hordeum vulgare	MeJA-responsiveness
Ciclev10002746m.1	TGACG-motif	1148	1153	Hordeum vulgare	MeJA-responsiveness
Ciclev10002746m.1	TGACG-motif	1237	1242	Hordeum vulgare	MeJA-responsiveness
Ciclev10011366m.1	TGACG-motif	618	623	Hordeum vulgare	MeJA-responsiveness
Ciclev10011366m.1	TGACG-motif	844	849	Hordeum vulgare	MeJA-responsiveness
Ciclev10011366m.1	TGACG-motif	1913	1918	Hordeum vulgare	MeJA-responsiveness
Ciclev10011366m.1	CGTCA-motif	618	623	Hordeum vulgare	MeJA-responsiveness
Ciclev10011366m.1	CGTCA-motif	844	849	Hordeum vulgare	MeJA-responsiveness
Ciclev10011366m.1	CGTCA-motif	1913	1918	Hordeum vulgare	MeJA-responsiveness
Ciclev10015385m.1	CGTCA-motif	1919	1924	Hordeum vulgare	MeJA-responsiveness
Ciclev10015385m.1	CGTCA-motif	1982	1987	Hordeum vulgare	MeJA-responsiveness
Ciclev10015385m.1	TGACG-motif	1919	1924	Hordeum vulgare	MeJA-responsiveness
Ciclev10015385m.1	TGACG-motif	1982	1987	Hordeum vulgare	MeJA-responsiveness
Ciclev10016190m.1	CGTCA-motif	1713	1718	Hordeum vulgare	MeJA-responsiveness
Ciclev10016190m.1	TGACG-motif	1713	1718	Hordeum vulgare	MeJA-responsiveness
Ciclev10029600m.1	CGTCA-motif	538	543	Hordeum vulgare	MeJA-responsiveness
Ciclev10029600m.1	TGACG-motif	538	543	Hordeum vulgare	MeJA-responsiveness
Ciclev10030731m.1	CGTCA-motif	1236	1241	Hordeum vulgare	MeJA-responsiveness
Ciclev10030731m.1	CGTCA-motif	1407	1412	Hordeum vulgare	MeJA-responsiveness
Ciclev10030731m.1	TGACG-motif	1236	1241	Hordeum vulgare	MeJA-responsiveness
Ciclev10030731m.1	TGACG-motif	1407	1412	Hordeum vulgare	MeJA-responsiveness
Ciclev10001008m.1	TCA-element	69	78	Nicotiana tabacum	salicylic acid responsiveness
Ciclev10002746m.1	TCA-element	70	79	Nicotiana tabacum	salicylic acid responsiveness
Ciclev10011366m.1	TCA-element	207	216	Nicotiana tabacum	salicylic acid responsiveness
Ciclev10016190m.1	TCA-element	304	313	Brassica oleracea	salicylic acid responsiveness
Ciclev10016190m.1	TCA-element	743	752	Nicotiana tabacum	salicylic acid responsiveness
Ciclev10001008m.1	ABRE	1438	1443	Arabidopsis thaliana	abscisic acid responsiveness
Ciclev10002196m.1	ABRE	1014	1019	Arabidopsis thaliana	abscisic acid responsiveness
Ciclev10002746m.1	ABRE	1146	1151	Arabidopsis thaliana	abscisic acid responsiveness
Ciclev10002746m.1	ABRE	1886	1891	Arabidopsis thaliana	abscisic acid responsiveness
Ciclev10002746m.1	ABRE	1927	1932	Arabidopsis thaliana	abscisic acid responsiveness
Ciclev10008750m.1	ABRE	441	450	Hordeum vulgare	abscisic acid responsiveness
Ciclev10008750m.1	ABRE	444	449	Arabidopsis thaliana	abscisic acid responsiveness
Ciclev10011366m.1	ABRE	947	952	Arabidopsis thaliana	abscisic acid responsiveness
Ciclev10011366m.1	ABRE	1911	1916	Arabidopsis thaliana	abscisic acid responsiveness
Ciclev10016190m.1	ABRE	15	21	Arabidopsis thaliana	abscisic acid responsiveness
Ciclev10016190m.1	ABRE	16	21	Arabidopsis thaliana	abscisic acid responsiveness
Ciclev10016190m.1	ABRE	169	174	Arabidopsis thaliana	abscisic acid responsiveness
Ciclev10016190m.1	ABRE	1693	1698	Arabidopsis thaliana	abscisic acid responsiveness
Ciclev10016190m.1	ABRE	1715	1720	Arabidopsis thaliana	abscisic acid responsiveness
Ciclev10029600m.1	ABRE	360	369	Hordeum vulgare	abscisic acid responsiveness
