# Supplementary material for: Genome-Wide Identification of the DnaJ Gene Family in Citrus and Functional Characterization of ClDJC24 in Response to Citrus Huanglongbing
Source: Int J Mol Sci. 2024 Nov 7;25(22):11967. doi: 10.3390/ijms252211967 (PMC11593701; doi:10.3390/ijms252211967)
Supplement: Supplementary file 1 [file ijms-25-11967-s001.zip › Table S3.xlsx]

## Sheet: Sheet1
	A-1	A-2	A-3	B-1	B-2	B-3
Ciclev10002746m.1	21.0281	13.3867	21.4535	180.301	28.2488	278.589
Ciclev10002309m.1	21.7302	20.9392	32.4551	32.2742	33.1867	27.5909
Ciclev10006857m.1	27.4007	0.684024	0.457385	0	0.678008	0.405622
Ciclev10009451m.1	27.4007	0.318769	0.341041	0.711244	0.210643	0
Ciclev10028303m.1	42.7061	93.6328	114.238	315.13	14.4764	107.9
Ciclev10016063m.1	0	38.3162	84.1211	56.7827	5.01478	245.515
Ciclev10031530m.1	9.37395	28.2314	36.5931	108.082	16.6395	44.2257
Ciclev10030891m.1	9.37395	65.8339	87.4237	115.974	60.4543	66.9763
Ciclev10028974m.1	0.606937	12.3998	12.3942	18.9269	6.514	15.134
Ciclev10003690m.1	0	0	0	0	0	0
Ciclev10001330m.1	157.286	100.526	81.8998	105.548	121.452	144.645
Ciclev10030731m.1	9.37395	1.43951	1.86777	0.11715	0.215883	0.348714
Ciclev10016883m.1	0	8.36938	6.62748	75.8721	4.64505	14.1309
Ciclev10026217m.1	10.8612	3.33369	6.03947	6.80065	1.21405	6.83203
Ciclev10016190m.1	0	0.544798	0.46629	1.66706	0.480006	2.37774
Ciclev10001879m.1	18.2025	23.2634	22.0769	31.3812	49.4424	29.0138
Ciclev10025609m.1	10.8612	33.5433	29.6864	74.754	15.2142	83.1984
Ciclev10005578m.1	2.99928	10.9947	18.966	6.61528	6.85718	11.0177
Ciclev10027520m.1	10.8612	5.30669	3.93438	27.4199	0.451151	10.379
Ciclev10014483m.1	0	18.9013	19.9905	26.788	4.57432	20.7812
Ciclev10029411m.1	0.606937	0.663545	1.89308	0.282003	1.65645	0.314782
Ciclev10002196m.1	3.07635	5.01333	4.2539	26.7432	3.24936	8.52908
Ciclev10009810m.1	27.4007	69.6744	71.4366	26.7761	28.0818	75.2488
Ciclev10016093m.1	0	0	0	0	0	0
Ciclev10014072m.1	0	15.9932	10.065	18.5613	5.11381	13.0712
Ciclev10026366m.1	10.8612	68.5666	55.9108	121.12	39.5595	81.41
Ciclev10006058m.1	27.4007	11.5108	15.3794	9.57737	5.85656	26.5599
Ciclev10002824m.1	26.1383	37.8824	52.0729	89.9716	30.879	33.7007
Ciclev10015820m.1	0	33.1583	45.0219	51.6641	3.43703	35.8091
Ciclev10002163m.1	10.3089	11.7987	16.5464	22.3614	14.3289	14.1192
Ciclev10020330m.1	42.6819	147.627	125.969	255.641	158.986	258.55
Ciclev10029128m.1	0.606937	41.0134	52.195	97.573	33.6301	50.9648
Ciclev10032269m.1	20.6175	9.80119	25.2759	13.4289	6.41221	9.57686
Ciclev10026825m.1	10.8612	54.3717	90.8389	24.238	15.9684	53.0826
Ciclev10031498m.1	9.37395	2.29011	0.553253	6.78161	0.553254	7.74511
Ciclev10012139m.1	175.697	39.7321	45.2988	73.4627	68.7413	41.5865
Ciclev10030729m.1	9.37395	15.88	14.2501	21.7932	18.0879	13.8734
Ciclev10025441m.1	10.8612	14.7947	19.0364	25.5848	15.2996	17.0383
Ciclev10004367m.1	12.1493	19.4133	18.8739	15.6483	2.57141	14.1914
Ciclev10028531m.1	0.606937	176.744	320.43	591.365	174.773	141.565
Ciclev10022709m.1	0	0.683121	5.32476	0.746544	0	3.51846
Ciclev10004152m.1	12.8359	13.5836	10.4528	22.6709	4.72733	13.2105
Ciclev10019092m.1	42.6819	28.8777	33.4408	56.157	18.7091	32.1394
Ciclev10029600m.1	0.606937	17.7258	11.839	4.18037	0.361103	0.388857
Ciclev10026659m.1	10.8612	96.7359	74.424	52.7159	46.3851	64.2041
Ciclev10012465m.1	175.697	14.7367	21.9773	33.1858	13.7147	26.5718
Ciclev10015887m.1	0	19.0918	34.6103	21.7723	8.08353	55.4493
Ciclev10000081m.1	10.6686	13.1725	10.8206	20.0244	3.83556	18.9071
Ciclev10008033m.1	27.4007	20.0908	20.449	46.7955	11.7435	29.0379
Ciclev10002683m.1	85.0398	52.7896	102.335	93.4041	215.539	14.5294
Ciclev10004241m.1	0	0	0	0	0	0
Ciclev10019373m.1	42.6819	20.0781	20.6318	30.6592	16.3952	24.2378
Ciclev10000724m.1	31.8986	38.0242	35.3282	70.5648	21.6456	26.6485
Ciclev10030221m.1	0.606937	48.2337	57.0391	113.774	44.0244	41.5672
Ciclev10002209m.1	0.196408	0.147161	0.157443	0	0	0
Ciclev10011261m.1	27.4007	60.5612	61.0259	186.115	39.6997	58.3581
Ciclev10019624m.1	42.6819	87.7791	76.7081	75.135	22.7677	111.87
Ciclev10020899m.1	42.6819	6.26385	8.6014	8.56264	16.2722	10.477
Ciclev10003089m.1	0	0	0	0	0	0
Ciclev10033027m.1	100.901	14.104	13.7844	14.0943	1.61211	24.5935
Ciclev10019555m.1	42.6819	15.6563	24.2258	41.6975	6.20744	16.6426
Ciclev10022177m.1	8.55284	66.2663	26.8706	9.49191	111.22	43.0019
Ciclev10015385m.1	0	5004.3	6055.38	1424.62	4120.35	2492.68
Ciclev10020947m.1	42.6819	57.5965	85.5153	95.6675	56.877	75.3076
Ciclev10028788m.1	0.606937	0.613917	8.17364	0.260911	0	0.323599
Ciclev10008858m.1	27.4007	13.5653	8.64314	2.09309	9.63009	5.3286
Ciclev10017707m.1	5.86475	9.60443	11.3571	5.06392	0.127251	9.72922
Ciclev10029403m.1	0.606937	0	0.840811	0	0.296757	0.639132
Ciclev10008750m.1	27.4007	38.236	38.7209	79.3685	102.304	62.6582
Ciclev10001008m.1	6.21917	7.54733	10.4215	18.5818	14.5442	13.334
Ciclev10005299m.1	16.0442	25.6752	30.74	41.7645	12.6439	38.3905
Ciclev10021147m.1	42.6819	5.51159	3.82767	3.57524	0.170389	6.69723
Ciclev10007224m.1	27.4007	31.4698	22.8267	41.1013	16.2399	21.805
Ciclev10012897m.1	1.86914	4.90875	8.07289	17.9482	6.14787	13.3563
Ciclev10017157m.1	0	0.162006	0	0	0.142738	0.614838
Ciclev10003422m.1	13.1702	14.9364	21.0187	17.4996	25.9644	17.6186
Ciclev10029096m.1	0.606937	17.6105	13.1727	19.4086	28.4681	19.1867
Ciclev10011366m.1	27.4007	18.9789	25.9108	11.8076	3.19405	3.29502
Ciclev10004408m.1	26.8646	29.028	29.461	43.4856	15.6615	34.9463
Ciclev10015402m.1	0	39.1375	52.5122	34.8933	43.3715	37.3708
Ciclev10003893m.1	10.9552	5.61396	50.575	0.813376	5.677	1.69479
Ciclev10000551m.1	5.34473	8.13086	10.1902	15.1904	2.3977	16.9089
Ciclev10010382m.1	27.4007	0	0	0	0	0
Ciclev10031692m.1	9.37395	36.9597	45.7654	27.3838	56.8097	31.4159
Ciclev10011610m.1	27.4007	25.4507	35.7832	30.152	10.9143	20.3009
Ciclev10006484m.1	27.4007	0	0	0	0	54.4224
